# Supplementary material for: Groundwater as a major source of dissolved organic matter to Arctic coastal waters
Source: Nat Commun. 2020 Mar 20;11:1479. doi: 10.1038/s41467-020-15250-8 (PMC7083844; doi:10.1038/s41467-020-15250-8)
Supplement: Supplementary file 4 — Supplementary Data 1 [file 41467_2020_15250_MOESM4_ESM.xlsx]

## Sheet: Project Data 1
Sample	Original ID	Location	Latitude	Longitude	Date/Timeframe	DOC	DON	DOC:DON	SOC	SON	SOC:SON	F Modern	Fm Err	δ13C	δ13C Err	14C Age	14C Age Err	Δ14C	NOSAMS #
			(decimal degrees)	(decimal degrees)		(mg C L-1)	(mg N L-1)		(% C)	(% N)				(‰)	(‰)	(yBP)	(yBP)	(‰)
groundwater	KA-P1	Kaktovik Lagoon	70.0819	-143.556	8/16-17/2014	40.9989	1.99695	20.5308
groundwater	KA-P2	Kaktovik Lagoon	70.0819	-143.556	8/16-17/2014	37.9333	1.83487	20.6736
groundwater	KA-P3	Kaktovik Lagoon	70.0819	-143.556	8/16-17/2014	35.7832	1.73122	20.6694
groundwater	KA-P4	Kaktovik Lagoon	70.0819	-143.556	8/16-17/2014	37.4813	1.73877	21.5562
groundwater	KA-P6	Kaktovik Lagoon	70.0819	-143.556	8/16-17/2014	39.8761	2.05918	19.3651
groundwater	KA-S1	Kaktovik Lagoon	70.0819	-143.556	8/16-17/2014	38.3267	1.79451	21.3578
groundwater	KA-S2	Kaktovik Lagoon	70.0819	-143.556	8/16-17/2014	39.2107	1.81646	21.5863
groundwater	KA-P8D	Kaktovik Lagoon	70.0819	-143.556	8/16-17/2014	53.8993	2.83839	18.9894
groundwater	KA-P8C	Kaktovik Lagoon	70.0819	-143.556	8/16-17/2014	61.4679	2.96542	20.7282
groundwater	KA-P8B	Kaktovik Lagoon	70.0819	-143.556	8/16-17/2014	58.2424	2.77208	21.0104
groundwater	GW-2	Kaktovik Lagoon	70.0819	-143.556	2015-08-08	28.2522	1.69557	16.6623
groundwater	GW-4	Kaktovik Lagoon	70.0819	-143.556	2015-08-08	20.9457	1.34915	15.5251
groundwater	GW-7	Kaktovik Lagoon	70.0819	-143.556	2015-08-08	34.4299	1.7834	19.3058
groundwater	GW-8	Kaktovik Lagoon	70.0825	-143.562	2015-08-09	33.3781	1.76605	18.8999				0.9427	0.0063	-28.52	0.1	475	55	-64.7961	OS-146976
groundwater	GW-9	Kaktovik Lagoon	70.0825	-143.562	2015-08-09	36.9237	1.9886	18.5677
groundwater	GW-11	Kaktovik Lagoon	70.0825	-143.562	2015-08-09	11.8429	0.566979	20.8877
groundwater	GW-15	Kaktovik Lagoon	70.0825	-143.562	2015-08-09	34.899	2.55057	13.6828
groundwater	GW-14	Kaktovik Lagoon	70.0825	-143.562	2015-08-09	38.6497	2.54988	15.1575
groundwater	GW-16	Kaktovik Lagoon	70.0825	-143.562	2015-08-09	36.5072	2.39034	15.2728				0.8232	0.0045	-27.94	0.1	1560	45	-183.346	OS-146975
groundwater	GW-20	Kaktovik Lagoon	70.0825	-143.562	2015-08-09	32.9013	1.92738	17.0705				0.793	0.0051	-28.1	0.1	1860	50	-213.306	OS-146974
groundwater	Jago GW P1	Jago Lagoon	70.0866	-143.467	2017-08-17	24.87
groundwater	Jago GW P2	Jago Lagoon	70.0866	-143.467	2017-08-17	25.3801
groundwater	Jago GW P9	Jago Lagoon	70.0866	-143.467	2017-08-17	26.94
groundwater	Jago GW P8	Jago Lagoon	70.0866	-143.467	2017-08-17	22.7499
groundwater	Jago GW P10	Jago Lagoon	70.0866	-143.467	2017-08-17	21.4801
groundwater	Jago GW P7	Jago Lagoon	70.0866	-143.467	2017-08-17	46.83
groundwater	Jago GW P6	Jago Lagoon	70.0866	-143.467	2017-08-17	38.98
groundwater	Jago GW P3	Jago Lagoon	70.0866	-143.467	2017-08-17	21.81
groundwater	Jago GW P4	Jago Lagoon	70.0866	-143.467	2017-08-17	20.73
groundwater	Jago GW P5	Jago Lagoon	70.0866	-143.467	2017-08-17	23.01
groundwater	Jago GW Stream 1	Jago Lagoon	70.0866	-143.467	2017-08-17	26.12
groundwater	Jago GW Stream 2	Jago Lagoon	70.0866	-143.467	2017-08-17	27.57
groundwater	Jago GW Stream 3	Jago Lagoon	70.0866	-143.467	2017-08-17	27.29
groundwater	Jago GW Stream 4	Jago Lagoon	70.0866	-143.467	2017-08-17	26.99
groundwater	Jago GW Stream 5	Jago Lagoon	70.0866	-143.467	2017-08-17	28.82
soil-water leachate	Core 1 - 0-5cm leachate - KL	Kaktovik Lagoon				43.4427	2.01908	21.5161				1.0428	0.0076	-26.21	0.11	>Modern		34.5079	OS-146969
soil-water leachate	Core 2 - 0-5cm leachate- JL1	Jago Lagoon				19.5531	0.454784	42.9943				1.0369	0.0046	-27.88	0.1	>Modern		28.6548	OS-146981
soil-water leachate	Core 3 - 0-5cm leachate- JL2	Jago Lagoon				27.2721	0.398953	68.3594				1.0456	0.0046	-27.7	0.1	>Modern		37.2856	OS-146986
soil-water leachate	Core 1 - 15-20cm leachate - KL	Kaktovik Lagoon				4.22897	0.241834	17.4871				0.7739	0.0045	-27.43	0.1	2060	45	-232.254	OS-146972
soil-water leachate	Core 2 - 15-20cm leachate- JL1	Jago Lagoon				3.31619	0.0281933	117.623				0.6573	0.0043	-27.31	0.1	3370	50	-347.927	OS-146982
soil-water leachate	Core 3 - 15-20cm leachate- JL2	Jago Lagoon				2.66964	0.0211866	126.006				0.8169	0.0051	-27.26	0.1	1620	50	-189.596	OS-146987
soil-water leachate	Core 1 - 30-40cm leachate - KL	Kaktovik Lagoon				8.81705	0.490345	17.9813				0.6317	0.0038	-26.7	0.1	3690	50	-373.323	OS-146980
soil-water leachate	Core 2 - 30-40cm leachate- JL1	Jago Lagoon				2.59104	0.0359054	72.1631				0.6261	0.004	-27.43	0.1	3760	50	-378.879	OS-146983
soil-water leachate	Core 3 - 30-40cm leachate- JL2	Jago Lagoon				15.1059	0.629754	23.987				0.6983	0.0097	-27.52	0.12	2890	110	-307.253	OS-146988
soil-water leachate	Core 1 - permafrost leach - KL	Kaktovik Lagoon				16.3886	1.0299	15.9128				0.599	0.0035	-26.85	0.1	4120	45	-405.763	OS-146973
soil-water leachate	Core 2 - permafrost leach- JL1	Jago Lagoon				9.61947	0.422473	22.7694				0.6723	0.0033	-26.41	0.1	3190	40	-333.046	OS-146984
soil-water leachate	Core 3 - permafrost leach- JL2	Jago Lagoon				6.02956	0.205658	29.3184				0.6216	0.0028	-27.11	0.1	3820	35	-383.343	OS-146989
bulk soils	Core 1 - 0-5cm sed - KL	Kaktovik Lagoon	70.0819	-143.556	2015-08-09				27.33	1.53	17.8627	1.1164	0.0026	-27.88		>Modern		107.523	OS-126532
bulk soils	Core 2 - 0-5cm sed - JL1	Jago Lagoon	70.0904	-143.401	8/8-9/2016				23.21	1.59	14.5975	1.0145	0.0021	-28.31		>Modern		6.43293	OS-129963
bulk soils	Core 3 - 0-5cm sed - JL2	Jago Lagoon	70.0899	-143.362	8/8-9/2016				13.41	0.83	16.1566	1.008	0.002	-27.12		>Modern		-0.0153793	OS-129968
bulk soils	Core 1 - 15-20cm sed - KL	Kaktovik Lagoon	70.0819	-143.556	2015-08-09				6.44	0.24	26.8333	0.64555	0.00295	-29.585		3515	35	-359.583	OS-126676 & OS-126677
bulk soils	Core 2 - 15-20cm sed - JL1	Jago Lagoon	70.0904	-143.401	8/8-9/2016				3.14	0.1	31.4	0.5084	0.0013	-29.02		5430	20	-495.643	OS-129964
bulk soils	Core 3 - 15-20cm sed - JL2	Jago Lagoon	70.0899	-143.362	8/8-9/2016				5.74	0.4	14.35	0.7108	0.0016	-28.04		2740	20	-294.852	OS-129969
bulk soils	Core 1 - 30-40cm sed - KL	Kaktovik Lagoon	70.0819	-143.556	2015-08-09				32.68	1.76	18.5682	0.468	0.0014	-28.41		6100	25	-535.721	OS-126533
bulk soils	Core 2 - 30-40cm sed - JL1	Jago Lagoon	70.0904	-143.401	8/8-9/2016				3.76	0.21	17.9048	0.4863	0.0014	-28.67		5790	25	-517.567	OS-129965
bulk soils	Core 3 - 30-40cm sed - JL2	Jago Lagoon	70.0899	-143.362	8/8-9/2016				13.96	0.89	15.6854	0.6359	0.0015	-28.54		3640	20	-369.157	OS-129970
bulk soils	Core 1 - permafrost sed - KL	Kaktovik Lagoon	70.0819	-143.556	2015-08-09				6.41	0.34	18.8529	0.5007	0.0021	-28.66		5560	35	-503.281	OS-126534
bulk soils	Core 2 - permafrost sed - JL1	Jago Lagoon	70.0904	-143.401	8/8-9/2016				4.51	0.25	18.04	0.4571	0.0016	-27.87		6290	30	-546.535	OS-129967
bulk soils	Core 3 - permafrost sed - JL2	Jago Lagoon	70.0899	-143.362	8/8-9/2016				16.56	1.16	14.2759	0.5857	0.0013	-27.89		4300	20	-418.957	OS-129966

## Sheet: Project Data 2
Sample	Original ID	Location	Latitude	Longitude	Date/Timeframe	222Rn	2-σ Uncertainty
			(decimal degrees)	(decimal degrees)		(Bq m-3)	(Bq m-3)
groundwater	BTI15-001	Kaktovik Lagoon	70.083	143.56	2015-08-12	257.734	211.194
groundwater	BTI15-002	Kaktovik Lagoon	70.083	143.56	2015-08-12	222.615	332.807
groundwater	BTI15-003	Kaktovik Lagoon	70.083	143.56	2015-08-12	187.272	134.345
lagoon water		Kaktovik Lagoon	70.1121	-143.611	2017-08-21 12:09:00	58.7	27
lagoon water		Kaktovik Lagoon	70.1036	-143.616	2017-08-21 12:24:00	72.2	29
lagoon water		Kaktovik Lagoon	70.0953	-143.614	2017-08-21 12:39:00	61	28
lagoon water		Kaktovik Lagoon	70.0864	-143.61	2017-08-21 12:54:00	27.5	20
lagoon water		Kaktovik Lagoon	70.0796	-143.598	2017-08-21 13:09:00	30.4	21
lagoon water		Kaktovik Lagoon	70.0824	-143.573	2017-08-21 13:24:00	12.7	15
lagoon water		Kaktovik Lagoon	70.0836	-143.554	2017-08-21 13:39:00	31.4	22
lagoon water		Kaktovik Lagoon	70.081	-143.533	2017-08-21 13:54:00	27.5	20
lagoon water		Kaktovik Lagoon	70.0882	-143.523	2017-08-21 14:09:00	29.2	21
lagoon water		Kaktovik Lagoon	70.0949	-143.523	2017-08-21 14:24:00	15.7	17
lagoon water		Kaktovik Lagoon	70.101	-143.534	2017-08-21 14:39:00	13	16
lagoon water		Kaktovik Lagoon	70.1086	-143.546	2017-08-21 14:54:00	8.47	14
lagoon water		Kaktovik Lagoon	70.1162	-143.56	2017-08-21 15:09:00	17.4	17
lagoon water		Kaktovik Lagoon	70.1246	-143.572	2017-08-21 15:24:00	16.9	17
lagoon water		Kaktovik Lagoon	70.1314	-143.587	2017-08-21 15:39:00	19.5	18
lagoon water		Kaktovik Lagoon	70.1098	-143.615	2017-08-22 11:32:00	17.4	17
lagoon water		Kaktovik Lagoon	70.1013	-143.643	2017-08-22 12:00:00	19	18
lagoon water		Kaktovik Lagoon	70.0987	-143.665	2017-08-22 12:59:00	17.4	17
lagoon water		Kaktovik Lagoon	70.0988	-143.665	2017-08-22 13:14:00	10.6	15
lagoon water		Kaktovik Lagoon	70.0908	-143.665	2017-08-22 13:29:00	17.4	17
lagoon water		Kaktovik Lagoon	70.0847	-143.676	2017-08-22 13:44:00	23.3	19
lagoon water		Kaktovik Lagoon	70.0834	-143.678	2017-08-22 13:59:00	30.4	21
lagoon water		Kaktovik Lagoon	70.0798	-143.667	2017-08-22 14:14:00	31.8	21
lagoon water		Kaktovik Lagoon	70.0747	-143.66	2017-08-22 14:29:00	35.7	23
lagoon water		Kaktovik Lagoon	70.0729	-143.654	2017-08-22 14:44:00	78.7	30
lagoon water		Kaktovik Lagoon	70.0753	-143.641	2017-08-22 14:59:00	76.3	31
lagoon water		Kaktovik Lagoon	70.0766	-143.623	2017-08-22 15:14:00	59.2	28
lagoon water		Kaktovik Lagoon	70.0789	-143.604	2017-08-22 15:29:00	52.4	26
lagoon water		Kaktovik Lagoon	70.0809	-143.584	2017-08-22 15:44:00	27.3	21
sediment porewater	5	Kaktovik Lagoon			mid August 2018	3314.02
sediment porewater	8	Kaktovik Lagoon			mid August 2018	3528.83
sediment porewater	1	Kaktovik Lagoon			mid August 2018	2236.45
sediment porewater	3	Kaktovik Lagoon			mid August 2018	1802.61
sediment porewater	2	Kaktovik Lagoon			mid August 2018	1782.94
sediment porewater	6	Kaktovik Lagoon			mid August 2018	1459.82
sediment porewater	7	Kaktovik Lagoon			mid August 2018	6398.26
